# Supplementary material for: Synergistic effects of multiple enzymes from industrial Aspergillus niger strain O1 on starch saccharification
Source: Biotechnol Biofuels. 2021 Nov 27;14:225. doi: 10.1186/s13068-021-02074-x (PMC8627030; doi:10.1186/s13068-021-02074-x)
Supplement: Supplementary file 2 — Additional file 2. The results of the peptide fragments of O1-1, O1-2, O1-3 and O1-4 searched against the Uniprot database of Aspergillus niger. [file 13068_2021_2074_MOESM2_ESM.xlsx]

## Sheet: O1-1
N	Unused	Total	%Cov	%Cov(50)	%Cov(95)	Accession	Name	Species	Peptides(95%)
1	42.54	42.54	90.36	84.94	81.73	tr|A2QL05|A2QL05_ASPNC	Alpha-amylase OS=Aspergillus niger (strain CBS 513.88 / FGSC A1513) OX=425011 GN=amyA PE=3 SV=1	ASPNC	125
2	3.96	3.96	15.25	13.47	13.47	tr|A2QW02|A2QW02_ASPNC	Acid alpha-amylase-Aspergillus niger OS=Aspergillus niger (strain CBS 513.88 / FGSC A1513) OX=425011 GN=An11g03340 PE=4 SV=1	ASPNC	4
3	0.29	0.29	1.094	1.094	0	tr|A2QHE1|A2QHE1_ASPNC	Glucoamylase OS=Aspergillus niger (strain CBS 513.88 / FGSC A1513) OX=425011 GN=glaA PE=3 SV=1	ASPNC	0
4	0.11	0.11	3.653	3.653	0	tr|A2QG36|A2QG36_ASPNC	Aspergillus niger contig An03c0050, genomic contig OS=Aspergillus niger (strain CBS 513.88 / FGSC A1513) OX=425011 GN=An03g01730 PE=4 SV=1	ASPNC	0

## Sheet: O1-2
N	Unused	Total	%Cov	%Cov(50)	%Cov(95)	Accession	Name	Species	Peptides(95%)
1	64.92	64.92	61.41	57.97	52.34	tr|A2QHE1|A2QHE1_ASPNC	Glucoamylase OS=Aspergillus niger (strain CBS 513.88 / FGSC A1513) OX=425011 GN=glaA PE=3 SV=1	ASPNC	121
2	8	8	9.307	9.307	9.307	tr|A2QW02|A2QW02_ASPNC	Acid alpha-amylase-Aspergillus niger OS=Aspergillus niger (strain CBS 513.88 / FGSC A1513) OX=425011 GN=An11g03340 PE=4 SV=1	ASPNC	4
3	4	4	5.217	5.217	5.217	sp|A2QH21|EGLC_ASPNC	Probable glucan endo-1,3-beta-glucosidase eglC OS=Aspergillus niger (strain CBS 513.88 / FGSC A1513) OX=425011 GN=eglC PE=3 SV=2	ASPNC	2
4	2	2	1.807	1.807	1.807	tr|A2QL05|A2QL05_ASPNC	Alpha-amylase OS=Aspergillus niger (strain CBS 513.88 / FGSC A1513) OX=425011 GN=amyA PE=3 SV=1	ASPNC	1
5	1.48	1.52	0.2774	0.2774	0.2774	tr|A2QQV0|A2QQV0_ASPNC	Aspergillus niger contig An08c0100, genomic contig OS=Aspergillus niger (strain CBS 513.88 / FGSC A1513) OX=425011 GN=An08g03790 PE=4 SV=1	ASPNC	1

## Sheet: O1-3
N	Unused	Total	%Cov	%Cov(50)	%Cov(95)	Accession	Name	Species	Peptides(95%)
1	29.73	29.73	68.71	68.71	51.09	tr|A2QW02|A2QW02_ASPNC	Acid alpha-amylase-Aspergillus niger OS=Aspergillus niger (strain CBS 513.88 / FGSC A1513) OX=425011 GN=An11g03340 PE=4 SV=1	ASPNC	35
2	9.5	9.5	28.28	26.09	20.78	tr|A2QHE1|A2QHE1_ASPNC	Glucoamylase OS=Aspergillus niger (strain CBS 513.88 / FGSC A1513) OX=425011 GN=glaA PE=3 SV=1	ASPNC	10
3	1.63	1.74	11.97	11.97	2.113	tr|A2QFW8|A2QFW8_ASPNC	Aspergillus niger contig An03c0040, genomic contig OS=Aspergillus niger (strain CBS 513.88 / FGSC A1513) OX=425011 GN=An03g01050 PE=3 SV=1	ASPNC	1
4	1.4	1.58	2.889	2.889	1.513	tr|A2Q7Q4|A2Q7Q4_ASPNC	Catalase OS=Aspergillus niger (strain CBS 513.88 / FGSC A1513) OX=425011 GN=An01g01550 PE=3 SV=1	ASPNC	1
5	0	1.43	1.507	1.507	1.507	tr|A2Q7T0|A2Q7T0_ASPNC	Catalase OS=Aspergillus niger (strain CBS 513.88 / FGSC A1513) OX=425011 GN=catR PE=3 SV=1	ASPNC	1
6	1.26	1.6	3.584	3.584	2.543	tr|A2QAC1|A2QAC1_ASPNC	Aspergillus niger contig An01c0330, genomic contig OS=Aspergillus niger (strain CBS 513.88 / FGSC A1513) OX=425011 GN=An01g10930 PE=3 SV=1	ASPNC	2

## Sheet: O1-4
N	Unused	Total	%Cov	%Cov(50)	%Cov(95)	Accession	Name	Species	Peptides(95%)
1	60.12	60.12	76.25	76.25	67.81	tr|A2QHE1|A2QHE1_ASPNC	Glucoamylase OS=Aspergillus niger (strain CBS 513.88 / FGSC A1513) OX=425011 GN=glaA PE=3 SV=1	ASPNC	187
2	0.59	0.59	10.64	10.64	2.811	tr|A2QL05|A2QL05_ASPNC	Alpha-amylase OS=Aspergillus niger (strain CBS 513.88 / FGSC A1513) OX=425011 GN=amyA PE=3 SV=1	ASPNC	1
3	0.27	0.29	3.653	3.653	3.653	tr|A2QG36|A2QG36_ASPNC	Aspergillus niger contig An03c0050, genomic contig OS=Aspergillus niger (strain CBS 513.88 / FGSC A1513) OX=425011 GN=An03g01730 PE=4 SV=1	ASPNC	1
